# Supplementary material for: Comparison of glenohumeral joint kinematics between swimmers clinically classified with multidirectional instability and asymptomatic controls
Source: PLoS One. 2025 Oct 28;20(10):e0335045. doi: 10.1371/journal.pone.0335045 (PMC12561955; doi:10.1371/journal.pone.0335045)
Supplement: S1 Dataset — This Microsoft Excel workbook contains the raw data used to complete our analysis. Separate sheets in the workbook contain the data for specific analyses. The order of data presented in each sheet is as follows: (A) Demographic, range of motion, and laxity examination data for all participants is presented in the Demographics sheet. (B) Symptom data for the clinical instability group at the time of kinematic data collection is presented in the Symptom Survey sheet. (C) Humeral position data during arm elevation is presented in the Osteokinematics sheet. (D) Humeral IHA positional dispersion and contact path length, covering the first and second 50% ranges of elevation, is presented in the Arthrokinematics sheet. (E) A variable code book is presented in the Variable Code Book sheet. (XLSX) [file pone.0335045.s001.xlsx]

## Sheet: Demographics
ParticipantID	Group	Age	Sex	Height_M	Weight_Kg	BMI	Side_imaged	IR	ER	SulcusSign	AnteriorDrawer	PosteriorDrawer	CompositeScore
101	Control	43	Female	1.5748	61.2835	24.6891	Right	71	129	1	1	0	0.666667
102	Control	21	Female	1.7526	65.823	21.4104	Left	84	92	1	2	0	1
103	Control	29	Female	1.7526	65.823	21.4104	Right	80	117	1	2	0	1
104	Control	20	Male	1.905	77.1718	21.2462	Left	79	104	1	2	0	1
105	Control	26	Female	1.778	102.139	32.2806	Left	82	125	1	1	0	0.666667
106	Control	20	Female	1.6002	61.2835	23.9116	Left	66	113	1	1	0	1
107	Control	23	Male	1.7018	68.0928	23.4908	Left	71	112	1	1	0	0.666667
108	Control	23	Female	1.6256	54.4742	20.5957	Left	70	118	1	1	0	0.666667
109	Control	21	Male	1.8288	71.7244	21.4263	Left	66	114	1	0	0	0.333333
110	Control	21	Male	1.8288	86.2509	25.7658	Right	48	125	1	1	1	1
201	Instability	21	Female	1.778	70.3068	22.2399	Right	78	105	2	2	1	1.66667
202	Instability	21	Female	1.7018	72.5747	25.0593	Right	61	96	2	2	1	1.66667
203	Instability	20	Female	1.8288	64.8637	19.3941	Left	63	105	2	2	1	1.66667
204	Instability	20	Male	1.8796	77.1106	21.8265	Left	65	100	2	2	1	1.66667
205	Instability	19	Female	1.8288	73.9355	22.1065	Left	41	112	2	2	1	1.66667
206	Instability	22	Male	1.9304	88.4504	23.7359	Right	65	95	2	2	1	1.66667
207	Instability	20	Female	1.7526	68.946	22.4462	Right	58	95	3	2	0	1.66667
208	Instability	21	Female	1.5748	55.7918	22.4967	Right	70	100	2	2	1	1.66667
209	Instability	18	Female	1.7907	75.7499	23.6231	Right	80	95	3	1	1	1.66667
210	Instability	60	Male	1.8288	88.4504	26.4465	Right	55	100	2	2	1	1.66667
211	Instability	58	Male	1.778	76.2035	24.1052	Right	50	121	2	2	1	1.66667
212	Instability	39	Female	1.651	74.8427	27.4571	Right	62	80	2	2	1	1.66667
213	Instability	18	Female	1.651	58.967	21.6329	Left	70	89	3	2	1	2
214	Instability	21	Female	1.7018	70.3068	24.2762	Left	62	100	2	2	2	2
215	Instability	19	Female	1.8034	70.3068	21.6179	Left	65	90	2	2	1	1.66667
216	Instability	19	Female	1.524	65.7708	28.3181	Right	80	100	2	2	1	1.66667
217	Instability	20	Female	1.7018	63.5029	21.9269	Right	60	120	3	2	1	2
218	Instability	19	Male	1.8288	72.5747	21.6997	Left	70	100	2	2	1	1.66667
219	Instability	24	Male	1.8542	82.5537	24.0117	Right	80	96	3	2	0	1.66667
220	Instability	18	Male	1.8288	72.5747	21.6997	Right	55	112	2	2	1	1.66667

## Sheet: Symptom Survey
ParticipantID	Group	Days_pain	VAS_scale	WOSI_percent
201	Instability	0	NA	5.2381
202	Instability	2	31	24.8095
203	Instability	14	65	25.3333
204	Instability	NA	NA	NA
205	Instability	16	70	66.8571
206	Instability	28	NA	15.9524
207	Instability	16	NA	11.9048
208	Instability	0	26	9.47619
209	Instability	21	25	11.5714
210	Instability	0	40	63.1429
211	Instability	0	58	31.0476
212	Instability	3	68	71.619
213	Instability	60	34	35.6667
214	Instability	NA	NA	NA
215	Instability	NA	NA	NA
216	Instability	7	NA	68.8095
217	Instability	300	NA	29.381
218	Instability	4	NA	6.66667
219	Instability	90	NA	55.7143
220	Instability	0	59	46.619

## Sheet: Osteokinematics
ParticipantID	Group	GHelev	GHGCS_ap	GHGCS_si
101	Control	30	-1.66647	3.83463
102	Control	30	-0.441736	0.700062
103	Control	30	0.244209	0.885156
104	Control	30	-0.39737	0.707554
105	Control	30	-0.375187	0.7113
106	Control	30	-0.353004	0.715046
107	Control	30	-0.330821	0.718791
108	Control	30	-0.308637	0.722537
109	Control	30	-0.286454	0.726283
110	Control	30	-1.1956	1.64701
101	Control	45	0.475474	2.98912
102	Control	45	-0.441736	0.700062
103	Control	45	1.0557	0.21918
104	Control	45	0.971231	3.61859
105	Control	45	-0.375187	0.7113
106	Control	45	-0.353004	0.715046
107	Control	45	-3.00255	-1.53218
108	Control	45	-0.308637	0.722537
109	Control	45	-0.286454	0.726283
110	Control	45	-4.01028	1.23719
101	Control	60	0.287763	2.32061
102	Control	60	-0.441736	0.700062
103	Control	60	1.45842	0.527318
104	Control	60	0.692525	4.38132
105	Control	60	-0.375187	0.7113
106	Control	60	-0.353004	0.715046
107	Control	60	-1.86349	-0.914181
108	Control	60	-0.308637	0.722537
109	Control	60	-0.286454	0.726283
110	Control	60	-0.172393	1.01888
101	Control	75	-1.28066	2.2052
102	Control	75	-0.114825	1.50179
103	Control	75	2.59853	0.453691
104	Control	75	-0.230832	4.43759
105	Control	75	-0.375187	0.7113
106	Control	75	-2.86253	0.557638
107	Control	75	-2.51355	-2.41179
108	Control	75	-2.04206	0.161285
109	Control	75	-0.286454	0.726283
110	Control	75	3.62241	1.3617
101	Control	90	-2.6736	-1.254
102	Control	90	-0.700793	1.91229
103	Control	90	1.29091	-2.39046
104	Control	90	-1.40726	3.53437
105	Control	90	0.0387898	-0.221721
106	Control	90	-3.08929	0.0954944
107	Control	90	-1.30835	0.285744
108	Control	90	-1.59234	0.415916
109	Control	90	1.40164	0.15019
110	Control	90	-1.42811	-1.32125
201	Instability	30	-1.06858	1.75442
202	Instability	30	-2.35251	2.04044
203	Instability	30	0.673825	-1.38023
204	Instability	30	-0.048331	1.89824
205	Instability	30	-0.36847	-1.10025
206	Instability	30	-1.12293	0.811571
207	Instability	30	1.41448	0.13811
208	Instability	30	-1.34618	1.07394
209	Instability	30	1.36791	3.66792
210	Instability	30	0.31376	1.60011
211	Instability	30	0.582105	0.628812
212	Instability	30	3.23346	1.44476
213	Instability	30	1.39514	0.576182
214	Instability	30	0.164502	0.650692
215	Instability	30	-3.14931	1.37205
216	Instability	30	1.00438	1.65827
217	Instability	30	1.34286	1.77833
218	Instability	30	0.822299	3.64023
219	Instability	30	4.55223	2.07206
220	Instability	30	-0.796087	2.51128
201	Instability	45	-0.373447	1.94036
202	Instability	45	1.79958	2.12502
203	Instability	45	-0.945795	-0.0700396
204	Instability	45	0.844195	2.19392
205	Instability	45	1.89215	0.428991
206	Instability	45	0.599413	1.80805
207	Instability	45	1.00257	0.15835
208	Instability	45	1.93125	1.39025
209	Instability	45	2.66771	3.04126
210	Instability	45	1.11032	2.21212
211	Instability	45	1.54595	0.781065
212	Instability	45	2.73151	2.21606
213	Instability	45	2.06834	0.940992
214	Instability	45	-1.09906	-0.0655766
215	Instability	45	-2.98268	1.35537
216	Instability	45	2.63797	1.70724
217	Instability	45	0.338282	1.3693
218	Instability	45	2.10233	2.72554
219	Instability	45	1.41007	1.02187
220	Instability	45	0.781539	3.0062
201	Instability	60	-0.571584	1.86716
202	Instability	60	0.134895	0.815878
203	Instability	60	-0.78646	-0.128822
204	Instability	60	1.67106	2.14148
205	Instability	60	1.5682	0.855153
206	Instability	60	0.00446981	1.40863
207	Instability	60	0.668656	-0.0380597
208	Instability	60	0.404674	-0.526191
209	Instability	60	0.518946	1.45552
210	Instability	60	1.7789	2.31142
211	Instability	60	2.41716	1.05251
212	Instability	60	4.95776	3.05735
213	Instability	60	1.91468	0.850737
214	Instability	60	-0.617689	0.0832706
215	Instability	60	-3.30018	1.92819
216	Instability	60	2.39702	0.811807
217	Instability	60	0.284385	1.41083
218	Instability	60	4.49864	1.36949
219	Instability	60	1.27314	1.70605
220	Instability	60	-0.151184	0.642464
201	Instability	75	-0.772708	1.09277
202	Instability	75	0.422504	0.655592
203	Instability	75	-0.920888	0.0191296
204	Instability	75	-0.333574	0.532405
205	Instability	75	1.31458	0.626278
206	Instability	75	4.17577	1.282
207	Instability	75	0.910573	0.0199687
208	Instability	75	-1.31288	-0.378146
209	Instability	75	-1.15277	0.115309
210	Instability	75	3.58807	0.604142
211	Instability	75	1.57569	2.09377
212	Instability	75	3.61859	1.16614
213	Instability	75	0.915885	0.255544
214	Instability	75	-0.0375097	-0.204422
215	Instability	75	-4.06876	2.86447
216	Instability	75	-0.673092	1.99095
217	Instability	75	0.0019263	0.774979
218	Instability	75	0.844696	-0.170114
219	Instability	75	0.843524	0.434362
220	Instability	75	-1.91503	-0.222576
201	Instability	90	-2.03241	0.911256
202	Instability	90	-0.978476	-1.16325
203	Instability	90	-0.752448	-0.652877
204	Instability	90	-0.508286	0.688825
205	Instability	90	-0.486102	0.692571
206	Instability	90	2.0516	1.02381
207	Instability	90	-0.133424	-0.103
208	Instability	90	-2.11422	0.31682
209	Instability	90	-1.09569	-0.388551
210	Instability	90	0.892084	0.0478909
211	Instability	90	-0.179534	1.38704
212	Instability	90	3.2365	0.626077
213	Instability	90	-0.421508	0.720967
214	Instability	90	-2.07055	-0.228798
215	Instability	90	-2.91709	2.51898
216	Instability	90	-0.343103	1.25684
217	Instability	90	0.0019263	0.774979
218	Instability	90	-1.10467	-0.107638
219	Instability	90	-0.924671	-0.0320646
220	Instability	90	0.0684757	0.786217

## Sheet: Arthrokinematics
ParticipantID	Group	Range_GHelev	First50_IHA	Second50_IHA	First50_cpl	Second50_cpl
101	Control	-93.5215	13.6242	3.72341	22.2251	29.1448
102	Control	-91.0712	7.36465	11.5521	38.6332	32.3022
103	Control	-90.8081	6.85812	14.8546	25.501	60.3943
104	Control	-105.837	13.3345	2.98696	39.1935	34.5735
105	Control	-84.239	10.0703	0.96902	16.8037	18.4883
106	Control	-102.251	7.60065	1.8282	12.9064	9.66588
107	Control	-90.7987	8.37458	3.9648	24.9237	23.8664
108	Control	-95.7627	7.61728	2.58233	22.7995	21.7079
109	Control	-71.3902	18.9192	6.48142	34.5547	43.1262
110	Control	-82.6814	13.9434	8.36164	34.9991	48.344
201	Instability	-98.0211	8.09152	8.07939	11.4189	32.1976
202	Instability	-66.0527	5.65621	3.46304	25.8743	33.3781
203	Instability	-87.6177	6.18	-0.41331	23.546	15.3918
204	Instability	-93.5696	13.5746	-1.9217	36.6212	25.7777
205	Instability	-65.9475	8.80279	11.3614	6.9617	31.5043
206	Instability	-95.1224	17.5464	-0.314057	32.3559	39.1457
207	Instability	-88.617	7.96917	1.60029	18.6009	20.3254
208	Instability	-87.4587	9.17124	0.97696	35.4703	32.2975
209	Instability	-79.3192	4.53875	10.8928	12.449	42.4938
210	Instability	-92.1463	9.15331	7.49091	21.8263	50.5251
211	Instability	-93.0422	9.98041	1.53012	28.1654	41.0935
212	Instability	-89.4784	5.85158	1.35554	16.8474	25.1533
213	Instability	-83.0159	9.19699	3.27393	11.6943	24.8617
214	Instability	-98.6431	8.7883	-0.601815	24.8145	9.5882
215	Instability	-105.643	3.88608	3.0852	16.9768	28.2394
216	Instability	-61.5887	16.1746	-3.39457	18.5742	7.23603
217	Instability	-108.575	7.38499	13.3375	18.1416	29.8554
218	Instability	-95.5183	15.5508	-0.0103975	57.7223	49.9669
219	Instability	-67.353	5.85972	13.527	14.3247	32.2132
220	Instability	-97.356	17.5572	-1.14197	49.2093	35.9898

## Sheet: Variable Code Book
Variable	Definition
ParticipantID	De-identified unique participant ID
Group	Grouping variable for analysis
Age	Participant age, in hears
Sex	Participant assigned sex at birth
Height_M	Participant height, in meters
Weight_Kg	Participant weight, in kilograms
BMI	Participant BMI, product of kg/m(squared)
Side_imaged	Shoulder side examined in analysis
IR	Internal rotation range of motion measurement
ER	External rotation range of motion measurement
SulcusSign	Sulcus sign grading
AnteriorDrawer	Anterior drawer test grading
PosteriorDrawer	Posterior drawer test grading
CompositeScore	Composite laxity score value
Days_pain	Days of pain reported by participant
VAS_scale	Visual analog scale rating
WOSI_percent	Western Ontario Shoulder Instability Score
GHelev	Glenohumeral elevation angle
GHGCS_ap	Anterior/posterior humeral head position relative to glenoid coordinate system
GHGCS_si	Superior/inferior humeral head position relative to glenoid coordinate system
Range_GHelev	Total range of glenohumeral elevation
First50_IHA	Magnitude of humeral IHA positional dispersion from first 50% elevation
Second50_IHA	Magnitude of humeral IHA positional dispersion from second 50% elevation
First50_cpl	Magnitude of humeral contact path length from first 50% elevation
Second50_cpl	Magnitude of humeral contact path length from second 50% elevation
